# Supplementary material for: Genomic Database Analysis of Uterine Leiomyosarcoma Mutational Profile
Source: Cancers (Basel). 2020 Jul 31;12(8):2126. doi: 10.3390/cancers12082126 (PMC7464219; doi:10.3390/cancers12082126)
Supplement: Supplementary file 1 [file cancers-12-02126-s001.zip]

Archive with 2 entries (1 files):
- cancers-864725-supple/
- cancers-864725-supple/cancers-864725-supple-proofed.xlsx
