# Supplementary material for: Genomic Database Analysis of Uterine Leiomyosarcoma Mutational Profile
Source: Cancers (Basel). 2020 Jul 31;12(8):2126. doi: 10.3390/cancers12082126 (PMC7464219; doi:10.3390/cancers12082126)
Supplement: Supplementary file 1 [file cancers-12-02126-s001.zip › cancers-864725-supple/cancers-864725-supple-proofed.xlsx]

## Sheet: Table S1
gene_list:
ABL1
AKT1
AKT2
AKT3
ALK
ALOX12B
APC
AR
ARAF
ARID1A
ARID1B
ARID2
ARID5B
ASXL1
ASXL2
ATM
ATR
ATRX
AURKA
AURKB
AXIN1
AXIN2
AXL
B2M
BAP1
BARD1
BBC3
BCL2
BCL2L1
BCL2L11
BCL6
BCOR
BLM
BMPR1A
BRAF
BRCA1
BRCA2
BRD4
BRIP1
BTK
CARD11
CASP8
CBFB
CBL
CCND1
CCND2
CCND3
CCNE1
CD274
CD276
CD79B
CDC73
CDH1
CDK12
CDK4
CDK6
CDK8
CDKN1A
CDKN1B
CDKN2A
CDKN2B
CDKN2C
CHEK1
CHEK2
CIC
CREBBP
CRKL
CRLF2
CSF1R
CTCF
CTLA4
CTNNB1
CUL3
DAXX
DCUN1D1
DDR2
DICER1
DIS3
DNMT1
DNMT3A
DNMT3B
DOT1L
E2F3
EED
EGFL7
EGFR
EIF1AX
EP300
EPCAM
EPHA3
EPHA5
EPHB1
ERBB2
ERBB3
ERBB4
ERCC2
ERCC3
ERCC4
ERCC5
ERG
ESR1
ETV1
ETV6
EZH2
FAM123B
FAM175A
FAM46C
FANCA
FANCC
FAT1
FBXW7
FGF19
FGF3
FGF4
FGFR1
FGFR2
FGFR3
FGFR4
FH
FLCN
FLT1
FLT3
FLT4
FOXA1
FOXL2
FOXP1
FUBP1
GATA1
GATA2
GATA3
GNA11
GNAQ
GNAS
GREM1
GRIN2A
GSK3B
H3F3C
HGF
HIST1H1C
HIST1H2BD
HIST1H3B
HNF1A
HRAS
ICOSLG
IDH1
IDH2
IFNGR1
IGF1
IGF1R
IGF2
IKBKE
IKZF1
IL10
IL7R
INPP4A
INPP4B
INSR
IRF4
IRS1
IRS2
JAK1
JAK2
JAK3
JUN
KDM5A
KDM5C
KDM6A
KDR
KEAP1
KIT
KLF4
KRAS
LATS1
LATS2
LMO1
MAP2K1
MAP2K2
MAP2K4
MAP3K1
MAP3K13
MAPK1
MAX
MCL1
MDC1
MDM2
MDM4
MED12
MEF2B
MEN1
MET
MITF
MLH1
MLL
MLL2
MLL3
MPL
MRE11A
MSH2
MSH6
MTOR
MUTYH
MYC
MYCL1
MYCN
MYD88
MYOD1
NBN
NCOR1
NF1
NF2
NFE2L2
NKX2-1
NKX3-1
NOTCH1
NOTCH2
NOTCH3
NOTCH4
NPM1
NRAS
NSD1
NTRK1
NTRK2
NTRK3
PAK1
PAK7
PALB2
PARK2
PARP1
PAX5
PBRM1
PDCD1
PDGFRA
PDGFRB
PDPK1
PHOX2B
PIK3C2G
PIK3C3
PIK3CA
PIK3CB
PIK3CD
PIK3CG
PIK3R1
PIK3R2
PIK3R3
PIM1
PLK2
PMAIP1
PMS1
PMS2
PNRC1
POLE
PPP2R1A
PRDM1
PRKAR1A
PTCH1
PTEN
PTPN11
PTPRD
PTPRS
PTPRT
RAC1
RAD50
RAD51
RAD51B
RAD51C
RAD51D
RAD52
RAD54L
RAF1
RARA
RASA1
RB1
RBM10
RECQL4
REL
RET
RFWD2
RHOA
RICTOR
RIT1
RNF43
ROS1
RPS6KA4
RPS6KB2
RPTOR
RUNX1
RYBP
SDHA
SDHAF2
SDHB
SDHC
SDHD
SETD2
SF3B1
SH2D1A
SHQ1
SMAD2
SMAD3
SMAD4
SMARCA4
SMARCB1
SMARCD1
SMO
SOCS1
SOX17
SOX2
SOX9
SPEN
SPOP
SRC
STAG2
STK11
STK40
SUFU
SUZ12
SYK
TBX3
TERT
TET1
TET2
TGFBR1
TGFBR2
TMEM127
TMPRSS2
TNFAIP3
TNFRSF14
TOP1
TP53
TP63
TRAF7
TSC1
TSC2
TSHR
U2AF1
VHL
VTCN1
WT1
XIAP
XPO1
YAP1
YES1

## Sheet: Table S2
Patient_ID	Study	Histology	Diagnosis_Age	Fraction Genome Altered	Sample-Type	Metastatic Site	Metastatic disease confirmed	Overall Survival	Overall Survival Status	TP53	RB1	ATRX	PTEN	MED12	CDKN2A/B	PDCD1	RAD51B	BRCA2	MAP2K4	FLCN
DFCI-000026	DFCI	ULMS	70	NA	Prim	Primary tumor	NA			H193R	-2	K1274*
DFCI-000592	DFCI	ULMS	51	NA	Prim	Primary tumor	NA			S215Cfs*6	-2
DFCI-001137	DFCI	ULMS	71	NA	Meta	Metastasis site unspecified	YES			N239S		K2174E			-2
DFCI-001231	DFCI	ULMS	65	NA	Prim	Primary tumor	NA								-2				2	2
DFCI-001417	DFCI	ULMS	60	NA	Meta	Metastasis site unspecified	YES			Y126D	-2	-2	-2
DFCI-001673	DFCI	ULMS	73	NA	Prim	Primary tumor	NA			-2	splice site	S1331Lfs*15	-2
DFCI-002684	DFCI	ULMS	48	NA	Meta	Metastasis site unspecified	YES			Y220H	-2
DFCI-002901	DFCI	ULMS	58	NA	Prim	Primary tumor	NA			R273C
DFCI-003164	DFCI	ULMS	74	NA	Meta	Metastasis site unspecified	YES
DFCI-003411	DFCI	ULMS	52	NA	Prim	Primary tumor	NA			-2	-2
DFCI-004417	DFCI	ULMS	55	NA	Prim	Primary tumor	NA
DFCI-004629	DFCI	ULMS	72	NA	Prim	Primary tumor	NA			F270S
DFCI-004998	DFCI	ULMS	47	NA	Prim	Primary tumor	NA
DFCI-005241	DFCI	ULMS	53	NA	Prim	Primary tumor	NA
DFCI-005342	DFCI	ULMS	50	NA	Prim	Primary tumor	NA
DFCI-005608	DFCI	ULMS	74	NA	Prim	Primary tumor	NA			P151S		T509Lfs*12
DFCI-006328	DFCI	ULMS	51	NA	Prim	Primary tumor	NA			X307_splice	-2
DFCI-006437	DFCI	ULMS	65	NA	Prim	Primary tumor	NA				-2							-2
DFCI-006585	DFCI	ULMS	48	NA	Prim	Primary tumor	NA			L194R	-2
DFCI-006632	DFCI	ULMS	59	NA	Prim	Primary tumor	NA					D1327G	-2						2
DFCI-006891	DFCI	ULMS	52	NA	Meta	Metastasis site unspecified	YES			C141Y	X654_splice								2
DFCI-007714	DFCI	ULMS	56	NA	Prim	Primary tumor	NA
DFCI-007793	DFCI	ULMS	61	NA	Prim	Primary tumor	NA			-2	X654_splice
DFCI-007940	DFCI	ULMS	54	NA	Prim	Primary tumor	NA			X125_splice
DFCI-008122	DFCI	ULMS	46	NA	Prim	Primary tumor	NA			E286Q	-2	K1332*
DFCI-008853	DFCI	ULMS	59	NA	Meta	Metastasis site unspecified	YES			-2	S618*
DFCI-008866	DFCI	ULMS	52	NA	Prim	Primary tumor	NA
DFCI-008891	DFCI	ULMS	59	NA	Prim	Primary tumor	NA			-2	RB1-intergenic
DFCI-009379	DFCI	ULMS	55	NA	Meta	Metastasis site unspecified	YES			-2	-2		Q17*
DFCI-010479	DFCI	ULMS	54	NA	Prim	Primary tumor	NA				-2	R781*							2	2
DFCI-011433	DFCI	ULMS	59	NA	Prim	Primary tumor	NA
DFCI-037527	DFCI	ULMS	57	NA	Meta	Metastasis site unspecified	YES					ATRX-INTERGENIC
DFCI-039029	DFCI	ULMS	68	NA	Meta	Metastasis site unspecified	YES
DFCI-044730	DFCI	ULMS	53	NA	Meta	Metastasis site unspecified	YES			R273H	-2
DFCI-075927	DFCI	ULMS	48	NA	Prim	Primary tumor	NA							G44V
DFCI-081375	DFCI	ULMS	55	NA	Meta	Metastasis site unspecified	YES											Q1429Sfs*9
DFCI-089810	DFCI	ULMS	48	NA	Meta	Metastasis site unspecified	YES			TP53-INTERGENIC				K42_G44delinsS T1769A
DFCI-108895	DFCI	ULMS	66	NA	Meta	Metastasis site unspecified	YES					D730H			-2
DFCI-111514	DFCI	ULMS	56	NA	Prim	Primary tumor	NA			X224_splice
MO_1137	Umich	ULMS	66	0.6489	Meta	Lung	YES					p.S213*
MO_1157	Umich	ULMS	49	0.6607	Meta	Retroperitoneum	YES			TP53-17p11.2	p.R320*	p.S1188Y	p.D326G
MO_1165	Umich	ULMS	32	0.3469	Meta	Breast	YES			-2	-2		p.E106*
MO_1181	Umich	ULMS	62	0.7876	Meta	ULMS Abdomen	YES			p.R249M	-2
MO_1245	Umich	ULMS	47	0.3122	Meta	Lung	YES			-2			-2
MO_1404	Umich	ULMS	77	0.1574	Meta	Abdom. Mass	YES
MSK-P-0000092	MSK	ULMS	60	0.3446	Prim	NA	YES	8.16	1					G44A
MSK-P-0000116	MSK	ULMS	46	0.2644	Meta	Diaphragm	YES	68.4	0		-2		-2
MSK-P-0000122	MSK/genie	ULMS	68	0.5962	Meta	Metastasis site unspecified	YES			P301Qfs*44	-2		-2	K515Ifs*23				-2
MSK-P-0000271	MSK	ULMS	56	0.2350	Meta	Lung	YES	62.64	0	-2	-2	K1646Rfs*2	L320S
MSK-P-0000355	MSK	ULMS	62	0.2239	Meta	Chest wall	YES	64.32	0	G262V	-2	K1001Nfs*3					-2
MSK-P-0000382	MSK	ULMS	62	0.2132	Meta	Lung	YES	151.44	0	V173L	-2		-2	P22H				-2
MSK-P-0000451	MSK	ULMS	51	0.5038	Prim	NA	NA	37.8	1		X654_splice								2
MSK-P-0000482	MSK	ULMS	52	0.1707	Meta	Lung	YES	19.92	1	C275R		K562*
MSK-P-0000499	MSK	ULMS	52	0.2160	Meta	Abdomen	YES	28.56	1	M243*	-2
MSK-P-0000576	MSK	ULMS	56	0.3769	Meta	Bowels	YES	67.2	1		-2	-2			-2
MSK-P-0000711	MSK	ULMS	48	0.4413	Prim	NA	NA	15.36	1	-2	W563Lfs*7
MSK-P-0001046	MSK	ULMS	56	0.1932	Meta	Lung	YES	35.28	1	X332_splice		L738Gfs*13
MSK-P-0001211	MSK	ULMS	65	0.2399	Prim	NA	YES	7.68	1	R342* Q192L
MSK-P-0001439	MSK	ULMS	79	0.7565	Meta	Brain	YES	75	1	-2	Q444R
MSK-P-0001464	MSK	ULMS	44	0.3309	Meta	Rectosigmoid Colon	YES	24.12	1	X126_splice	-2	Q883Rfs*13	-2
MSK-P-0001513	MSK	ULMS	52	0.2670	Meta	Lung	YES	75.6	1	X225_splice
MSK-P-0001515	MSK	ULMS	72	0.4014	Prim	NA	YES	27.6	1		-2				-2
MSK-P-0001549	MSK	ULMS	64	0.6521	Prim	NA	YES	11.76	1	R342*					-2	-2
MSK-P-0001564	MSK	ULMS	52	0.1546	Prim	NA	YES	64.08	0	R158P	-2	K1583Nfs*22	L186Rfs*3						2
MSK-P-0001572	MSK	ULMS	62	0.7016	Meta	Bone	YES	81.96	1	Y236_M237delinsL						-2
MSK-P-0001604	MSK	ULMS	72	0.2085	Prim	NA	NA	62.52	0
MSK-P-0001606	MSK	ULMS	59	0.2144	Prim	NA	YES	18.36	1
MSK-P-0001615	MSK	UMLMS		0.1235	Prim	NA	YES	40.44	1
MSK-P-0001701	MSK	ULMS	46	0.6257	Meta	Omentum	YES	8.16	1	R248W X332_splice	-2	ATRX-intragenic
MSK-P-0001780	MSK	ULMS	62	0.1288	Meta	Muscle	YES	160.08	1			A1790G
MSK-P-0001781	MSK	ULMS	60	0.6364	Meta	Pelvis	YES	32.04	1			Q727*		G44C
MSK-P-0001814	MSK	UMLMS		0.3003	Meta	Sigmoid Colon	YES	51.6	1
MSK-P-0001821	MSK	UELMS		0.1493	Meta	Lung	YES	39.72	0				p.D268Gfs*30/p.R130Q/p.R173H		p.R131C			p.Q2899R
MSK-P-0001825	MSK	UELMS		0.0691	Meta	Stomach	YES	49.68	1	p.X126_splice
MSK-P-0001989	MSK	ULMS	40	0.5660	Meta	Liver	YES	59.76	1	R337L	-2
MSK-P-0002100	MSK	ULMS	55	0.4667	Meta	Lung	YES	47.28	0	V274F			-2
MSK-P-0002272	MSK	ULMS	47	0.3147	Meta	Pelvis	YES	43.92	1		-2
MSK-P-0002356	MSK	ULMS	64	0.2757	Meta	Liver	YES	10.08	1	R213* F113Qfs*5	-2			G44S			-2
MSK-P-0002430	MSK	ULMS	59	0.0133	Prim	NA	NA	31.56	0		R467*	A2167D
MSK-P-0002479	MSK	ULMS	55	0.1369	Meta	Lung	YES	82.8	0					G44D
MSK-P-0002513	MSK	ULMS	56	0.6096	Meta	Lung	YES	205.08	0	M237I		M1596I								V312L
MSK-P-0002679	MSK	ULMS	48	0.1694	Prim	NA	YES	19.2	1	D48*
MSK-P-0002807	MSK	UELMS		0.1999	Meta	Pelvic mass	YES	59.88	1								-2
MSK-P-0002812	MSK	UELMS		0.4419	Meta	Para-aortic mass	YES	135.6	0	p.R337C	p.R7Pfs*24	p.K823Rfs*7						p.V726Sfs*25
MSK-P-0002817	MSK	ULMS	62	0.2583	Meta	Liver	YES	84	0		-2	P1750A			-2				2	2
MSK-P-0002885	MSK	ULMS	43	0.6808	Prim	NA	NA	67.32	0			X1604_splice						-2
MSK-P-0003032	MSK	ULMS	44	0.0238	Prim	pelvis	YES	30.48	1		L564Sfs*47
MSK-P-0003109	MSK	ULMS	60	0.3378	Meta	Scalp	YES	63.96	1			-2
MSK-P-0003476	MSK	ULMS	43	0.2654	Meta	Pelvic wall	YES	10.56	1	-2		X1856_splice	-2					-2
MSK-P-0003754	MSK	ULMS	56	0.5810	Meta	Upper urinary tract	YES	39.12	1	R248Q
MSK-P-0003806	MSK	ULMS	52	0.8101	Meta	Lung, liver	YES	81.72	0	-2	-2		-2
MSK-P-0003867	MSK	ULMS	50	0.1774	Meta	Pelvis	YES	21.96	1	c.-28-1048_c.26_:TP53dup	R358*		-2
MSK-P-0003998	MSK	ULMS	60	0.5443	Meta	Lung	YES	55.2	1	V173A	R320*
MSK-P-0004070	MSK	ULMS	55	0.5165	Prim	NA	NA	15.48	1	R248Q		-2		G44C
MSK-P-0004269	MSK	ULMS	65	0.2419	Prim	lung	YES	26.4	0		-2	Q1213*						-2
MSK-P-0004467	MSK	ULMS	56	0.1567	Prim	uterus	YES	61.2	0		-2								2	2
MSK-P-0004603	MSK	ULMS	60	0.4853	Meta	Abdomen	YES	111.84	0			Q984*				-2
MSK-P-0004731	MSK	ULMS	52	0.2486	Meta	Soft Tissue	YES	243	0		X203_splice		D326H
MSK-P-0004804	MSK	ULMS	51	0.2408	Meta	Pelvis	YES	25.2	1	-2	-2	G1787V							2	2
MSK-P-0004973	MSK	ULMS	51	0.5218	Meta	Lung	YES	29.52	0		-2	-2
MSK-P-0005149	MSK	ULMS	54	0.6456	Prim	NA	YES	63	0	C242_M243delinsWL
MSK-P-0005331	MSK	ULMS	56	0.5354	Meta	Lung	YES	91.2	0	R282G	-2
MSK-P-0005582	MSK	ULMS	52	0.1991	Meta	Pelvis	YES	66.12	0		I799Ffs*11
MSK-P-0006042	MSK	ULMS	52	0.6654	Prim	NA	YES	27.84	1	E326K				G44V		-2
MSK-P-0006297	MSK	ULMS	71	0.1957	Meta	Abdomen	YES	23.52	1		-2							F1005Lfs*38
MSK-P-0007891	MSK	ULMS	56	0.4002	Prim	NA	YES	51.48	0	R156P G199*	-2	T792Ifs*12
MSK-P-0008269	MSK	ULMS	52	0.3146	Meta	Lung	YES	22.8	0	H179*	-2		-2
MSK-P-0009314	MSK	ULMS	46	0.5934	Meta	Muscle	YES	67.56	0						-2
MSK-P-0011112	MSK	ULMS	39	0.2929	Meta	Omentum	YES	4.08	0	R213Q						-2
MSK-P-0011562	MSK	UELMS		0.5204	Prim	NA	NA	12.6	0	p.H214P				p.G44V
MSK-P-0012473	MSK	ULMS	75	0.2843	Prim	NA	NA	9.84	0					P49_E55del
MSK-P-0013445	MSK	ULMS	58	0.4789	Meta	Abdomen	YES	149.88	0	Q165*	-2	Q689Kfs*7				-2
MSK-P-0013616	MSK	ULMS	52	0.1148	Prim	NA	NA	14.04	0
MSK-P-0013724	MSK	ULMS	72	0.3084	Meta	Lung	YES	89.16	0	-2	-2	ATRX-MIR384 fusion	-2	P631S					2	2
MSK-P-0013980	MSK	ULMS	54	0.2381	Prim	NA	YES	48.96	0	R175H	-2	E2025*				-2
MSK-P-0014134	MSK	ULMS	54	0.7058	Meta	Pelvis	YES	74.52	0		-2		X29_splice
MSK-P-0014679	MSK	ULMS	44	0.2151	Prim	NA	NA	10.08	0
MSK-P-0015053	MSK	ULMS	31	0.4768	Prim	NA	YES	30.6	0						-2
MSK-P-0015258	MSK	ULMS	58	0.1989	Meta	Liver	YES	61.56	0	R209Kfs*6	-2	D184Vfs*4
MSK-P-0015609	MSK	ULMS	64	0.6650	Prim	NA	YES	63.84	0	R110P		E526*
MSK-P-0015611	MSK	ULMS	56	0.6345	Meta	Pelvis	YES	77.16	0	p.X225_splice	-2
MSK-P-0015751	MSK/genie	ULMS	44	0.3468	Prim	Primary tumor	NA			P278S
MSK-P-0017242	MSK	ULMS	68	0.5162	Prim	NA	YES	24.72	0			R1514*	-2		-2
MSK-P-0017785	MSK	ULMS	56	0.1141	Prim	NA	YES	8.04	0	V216M	Q395Nfs*6
MSK-P-0017888	MSK	UMLMS		0.1092	Prim	NA	YES	29.16	0
MSK-P-0017998	MSK	ULMS	62	0.4545	Prim	NA	YES	17.28	0	V173G
MSK-P-0018223	MSK	UELMS		0.6652	Prim	NA	YES	6.6	0	p.X33_splice	-2	p.Q2093*
MSK-P-0019177	MSK/genie	ULMS	52	0.5574	Prim	Primary tumor	NA			-2
MSK-P-0019256	MSK/genie	ULMS	68	0.4905	Meta	Metastasis site unspecified	YES			-2		-2		G44D
MSK-P-0019740	MSK/genie	ULMS	55	0.2385	Meta	Metastasis site unspecified	YES			-2	-2			A59V			R162S
MSK-P-0020084	MSK/genie	ULMS	69	0.8919	Meta	Metastasis site unspecified	YES			L257R							-2
MSK-P-0020396	MSK/genie	ULMS	63	0.6445	Prim	Primary tumor	NA			Y234C	LINC00378-RB1 fusion
MSK-P-0020436	MSK/genie	ULMS	80	0.3649	Prim	Primary tumor	NA			C277F		R571*				-2
MSK-P-0021175	MSK/genie	ULMS	81	0.3053	Prim	Primary tumor	NA			I50Mfs*4	-2		-2						2
MSK-P-0021353	MSK/genie	ULMS	39	0.3450	Prim	Primary tumor	NA				-2	X1439_splice	-2
MSK-P-0021829	MSK/genie	ULMS	54	0.7680	Prim	Primary tumor	NA			C176S				G44S
MSK-P-0021840	MSK/genie	ULMS	52	0.5272	Prim	Primary tumor	NA			I255del		T1358Dfs*4						L2366Rfs*10
MSK-P-0022182	MSK/genie	ULMS	52	0.5540	Meta	Metastasis site unspecified	YES			R209Kfs*6	-2	Y1758*					-2
MSK-P-0022321	MSK/genie	ULMS	52	0.5508	Prim	Primary tumor	NA			L252_I254del	-2
MSK-P-0022425	MSK/genie	ULMS	56	0.2735	Meta	Metastasis site unspecified	YES			-2	-2		-2			-2
MSK-P-0022551	MSK/genie	ULMS	64	0.3424	Meta	Metastasis site unspecified	YES			G279E	E413*	-2		G44D		-2			2	2
MSK-P-0023289	MSK/genie	ULMS	64	0.2525	Prim	Primary tumor	NA			R175G	M484_S485delinsI	S788*
MSK-P-0023591	MSK/genie	ULMS	55	0.4088	Prim	Primary tumor	NA			R342* P191del	-2			G44D			-2	-2
MSK-P-0024746	MSK/genie	ULMS	52	0.5831	Meta	Metastasis site unspecified	YES			T253A	X464_splice		P95L			-2
MSK-P-0025203	MSK/genie	ULMS	44	0.2784	Prim	Primary tumor	NA			H179R	-2		X27_splice	H466Qfs*3						H429Tfs*39
MSK-P-0025897	MSK/genie	ULMS	52	0.3050	Meta	Metastasis site unspecified	YES			V147Lfs*23	R320*	S1292*
MSK-P-0025932	MSK/genie	ULMS	44	0.4425	Prim	Primary tumor	NA			G262V		X1405_splice
MSK-P-0026769	MSK/genie	ULMS	58	0.6182	Prim	Primary tumor	NA			I251F					S12*
MSK-P-0028037	MSK/genie	ULMS	36	0.1742	Meta	Metastasis site unspecified	YES
MSK-P-0028064	MSK/genie	ULMS	55	0.2602	Meta	Metastasis site unspecified	YES				-2									2
MSK-P-0028146	MSK/genie	ULMS	58	0.2579	Meta	Metastasis site unspecified	YES			E56Kfs*67			X268_splice
MSK-P-0028180	MSK/genie	ULMS	56	0.1755	Meta	Metastasis site unspecified	YES
MSK-P-0028331	MSK/genie	ULMS	54	0.5640	Prim	Primary tumor	NA			C141Y	N123Tfs*2	E853Afs*13
MSK-P-0028509	MSK/genie	ULMS	68	0.5686	Meta	Metastasis site unspecified	YES								-2
MSK-P-0028900	MSK/genie	ULMS	63	0.3718	Prim	Primary tumor	NA			Y236C	Q631*	S1527Hfs*13
MSK-P-0029128	MSK/genie	ULMS	44	0.6286	Meta	Metastasis site unspecified	YES			R273C	-2	I1428Tfs*3
MSK-P-0029711	MSK/genie	ULMS	60	0.2604	Prim	Primary tumor	NA				-2		K125E
MSK-P-0030045	MSK/genie	ULMS	69	0.6281	Prim	Primary tumor	NA			K120E T231A	S463*	-2
MSK-P-0030049	MSK/genie	ULMS	71	0.5873	Prim	Primary tumor	NA			M246T		-2	-2			-2
MSK-P-0030108	MSK/genie	ULMS	68	0.0632	Meta	Metastasis site unspecified	YES			R248Q P152L				K42_A50del	D84N
MSK-P-0030528	MSK/genie	ULMS	60	0.2460	Meta	Metastasis site unspecified	YES
MSK-P-0030748	MSK/genie	ULMS	59	0.1774	Meta	Metastasis site unspecified	YES								-2
MSK-P-0030780	MSK/genie	ULMS	40	0.0109	Meta	Metastasis site unspecified	YES			R249S		D613Y
MSK-P-0031472	MSK/genie	ULMS	34	0.5619	Meta	Metastasis site unspecified	YES			-2	-2		-2					-2	2	2
MSK-P-0033903	MSK/genie	ULMS	60	0.3906	Meta	Metastasis site unspecified	YES				-2					-2		-2
MSK-P-0033927	MSK/genie	ULMS	72	0.2784	Prim	Primary tumor	NA										-2
MSK-P-0034434	MSK/genie	ULMS	56	0.4550	Meta	Metastasis site unspecified	YES								-2		C32F
MSK-P-0034442	MSK/genie	ULMS	54	0.3425	Meta	Metastasis site unspecified	YES			R209Kfs*6	-2	E1702Yfs*22	-2
MSK-P-0034696	MSK/genie	ULMS	64	0.7315	Prim	Primary tumor	NA			R273C F270V		P842Qfs*27		K772R
MSK-P-0034923	MSK/genie	ULMS	44	0.1857	Prim	Primary tumor	NA						-2				-2
MSK-P-0034943	MSK/genie	ULMS	68	0.2889	Meta	Metastasis site unspecified	YES							M1804K			-2
MSK-P-0035213	MSK/genie	ULMS	69	0.3202	Prim	Primary tumor	NA					S460*
MSK-P-0035712	MSK/genie	ULMS	64	0.3396	Prim	Primary tumor	NA			X307_splice	-2
MSK-P-0036411	MSK/genie	ULMS	60	0.3476	Meta	Metastasis site unspecified	YES								-2
MSK-P-0036735	MSK/genie	ULMS	51	0.0284	Meta	Metastasis site unspecified	YES			Y236H Y220C
MSK-P-0036751	MSK/genie	ULMS	62	0.1800	Prim	Primary tumor	NA			R175H V157F		K1936Rfs*5		G44R						2
TCGA-3B-A9HV	TCGA	ULMS	48	0.2685	Prim	Lung	YES	14.36	1	p.L194R/p.E224D	-2					-2	-2
TCGA-3B-A9I1	TCGA	ULMS	56	0.5881	Prim	Lung	YES	18.63	1	p.G244S		p.E723*
TCGA-FX-A48G	TCGA	ULMS	56	0.6711	Prim	NA	NA	19.88	1				-2		-2
TCGA-FX-A76Y	TCGA	ULMS	49	0.0945	Prim	NA	NO	15.47	0	-2	-2
TCGA-HB-A3L4	TCGA	ULMS	46	0.7129	Prim	Lung	YES	34.86	1			p.P1750R/p.L1751Ifs*3
TCGA-HB-A43Z	TCGA	ULMS	58	0.7424	Prim	NA	NA	36.99	0
TCGA-HS-A5N8	TCGA	ULMS	69	0.6362	Prim	NA	NA	0.72	1				-2
TCGA-HS-A5N9	TCGA	ULMS	58	0.3832	Prim	NA	NO	52.07	0
TCGA-HS-A5NA	TCGA	ULMS	65	0.1797	Prim	NA	NO	9.79	0		-2						-2
TCGA-IE-A4EH	TCGA	ULMS	35	0.3248	Prim	NA	NO	26.91	0	p.Y234C	-2
TCGA-IS-A3K6	TCGA	ULMS	55	0.1439	Prim	Bone	YES	28.19	1	p.F270V	-2
TCGA-IS-A3K7	TCGA	ULMS	63	0.7990	Prim	Lung	YES	170.96	0	p.Q317*								p.V1804I
TCGA-IS-A3K8	TCGA	ULMS	44	0.0789	Prim	NA	NA	159.17	0
TCGA-IS-A3KA	TCGA	ULMS	73	0.5535	Prim	Other, specify	YES	13.57	1	p.R337L	p.I441Lfs*16					-2
TCGA-IW-A3M4	TCGA	ULMS	48	0.1861	Prim	NA	NO	85.91	0
TCGA-IW-A3M5	TCGA	ULMS	76	0.6035	Prim	Lung	YES	5.91	1	p.Y205C					-2		-2
TCGA-IW-A3M6	TCGA	ULMS	59	0.4349	Prim	NA	NO	22.6	0						-2
TCGA-JV-A5VE	TCGA	ULMS	60	0.3359	Prim	NA	NO	16.39	0	-2		p.S2147I
TCGA-JV-A5VF	TCGA	ULMS	69	0.7107	Prim	Other, specify	YES	1.05	1	p.R248W			-2	p.G44D
TCGA-JV-A75J	TCGA	ULMS	43	0.2362	Prim	Other, specify	YES	3.91	1			-2
TCGA-K1-A3PN	TCGA	ULMS	64	0.1637	Prim	Other, specify	YES	101.18	0	p.C238Y
TCGA-K1-A42X	TCGA	ULMS	62	0.2418	Prim	NA	NA	123.69	0								-2		p.T318A
TCGA-KD-A5QS	TCGA	ULMS	55	0.7653	Prim	Bone	YES	63.76	1	-2	-2	-2	-2				-2
TCGA-KD-A5QT	TCGA	ULMS	69	0.2048	Prim	NA	NA	16.39	0	p.H179N	-2
TCGA-KD-A5QU	TCGA	ULMS	41	0.6744	Prim	NA	NA	35.25	1	TP53-DUS3L		p.S1387*
TCGA-KF-A41W	TCGA	ULMS	71	0.1924	Prim	NA	NO	11.7	0	p.I195F	-2	p.K1825N
TCGA-N1-A6IA	TCGA	ULMS	41	0.5346	Prim	NA	NA	7.36	1	p.A189Pfs*58		-2	-2			-2
TCGA-PT-A8TR	TCGA	ULMS	57	NA	Prim	NA	NO	26.71	0
TCGA-WP-A9GB	TCGA	ULMS	59	0.7200	Prim	NA	NA	8.57	1	p.R248Q
TCGA-X2-A95T	TCGA	ULMS	49	0.2423	Prim	NA	NO	63.3	0	p.F113del	-2	p.K425Rfs*8
TCGA-X6-A7WB	TCGA	ULMS	58	0.8496	Prim	NA	NO	18.07	1		-2	-2
TP_2067	Umich	ULMS	66	0.5294	Meta	Pelvic Mass	YES			p.K319*	-2		PTEN-10p12.31
TP_2070	Umich	ULMS	64	0.3361	Meta	Pelvic Mass	YES			p.R273C
VICC-175467	VICC	ULMS	60	NA	Meta	Metastasis site unspecified	YES			R342*	-2	F2113Sfs*9
VICC-218196	VICC	ULMS	49	NA	Meta	Metastasis site unspecified	YES				-2	L1755V
VICC-284899	VICC	ULMS	61	NA	Meta	Metastasis site unspecified	YES			I195Sfs*52	-2
VICC-318346	VICC	ULMS	39	NA	Prim	Primary tumor	NA			R342* Y205*	-2
VICC-373754	VICC	ULMS	73	NA	Meta	Metastasis site unspecified	YES			G245S
VICC-749968	VICC	ULMS	60	NA	Meta	Metastasis site unspecified	YES				-2								2
VICC-891034	VICC	ULMS	38	NA	Prim	Primary tumor	NA			TP53-CHCHD3 fusion	-2	K1801E
